# Supplementary material for: AutoDeconJ: a GPU-accelerated ImageJ plugin for 3D light-field deconvolution with optimal iteration numbers predicting
Source: Bioinformatics. 2022 Nov 28;39(1):btac760. doi: 10.1093/bioinformatics/btac760 (PMC9805591; doi:10.1093/bioinformatics/btac760)
Supplement: btac760_Supplementary_Data [file btac760_supplementary_data.zip]

Archive with 3 entries (2 files):
- btac760_Supplementary_Data/
- btac760_Supplementary_Data/AutoDeconJ_user_manual.docx
- btac760_Supplementary_Data/AutoDeconJ_user_manual.pdf
